# Supplementary material for: Novel Triterpenic Acid—Benzotriazole Esters Act as Pro-Apoptotic Antimelanoma Agents
Source: Int J Mol Sci. 2022 Sep 1;23(17):9992. doi: 10.3390/ijms23179992 (PMC9456456; doi:10.3390/ijms23179992)
Supplement: Supplementary file 1 [file ijms-23-09992-s001.zip]

Archive with 1 entries (1 files):
- ijms-1892157-SI.pdf
